# Supplementary material for: Cognitive Slowing, Dysfunction in Verbal Working Memory, Divided Attention and Response Inhibition in Post COVID-19 Condition in Young Adults
Source: Life (Basel). 2025 May 21;15(5):821. doi: 10.3390/life15050821 (PMC12113594; doi:10.3390/life15050821)
Supplement: Supplementary file 1 [file life-15-00821-s001.zip]

Archive with 1 entries (1 files):
- life-3653189-supplementary.pdf
